# Supplementary material for: The Impact of Politicization on Adolescent Medicine Care: A Rapid Review
Source: Curr Pediatr Rep. 2026 Jul 8;14(1):7. doi: 10.1007/s40124-026-00379-9 (PMC13346270; doi:10.1007/s40124-026-00379-9)
Supplement: Supplementary file 1 — Supplementary Material 1 (XLSX 26.5 KB) [file 40124_2026_379_MOESM1_ESM.xlsx]

## Sheet: PubMed Search Strategy
Effect of Politics on Adolescent Health: Eating Disorders, Reproductive Health, and Gender Affirming Care
PubMed Search		Results
1. Politicalization	"legislation"[tiab] OR "legislature*"[tiab] OR "legislative"[tiab] OR "laws"[tiab] OR "bills"[tiab] OR "bans"[tiab] OR "initiatives"[tiab] OR “politic*”[tiab] OR "voting"[tiab] OR "Dobbs"[tiab] OR "polic*"[tiab] OR "parity"[tiab] OR “bathroom discrimination”[tiab] OR “bathroom bills”[tiab] OR "regulation*"[tiab] OR "regulatory"[tiab] OR "restriction*"[tiab] OR "Roe"[tiab] OR "legislation, medical…
2. Youth	"child*"[tiab] OR "juvenile*"[tiab] OR "adolescent*"[tiab] OR "adolescence"[tiab] OR "teenager*"[tiab] OR "tween"[tiab] OR "junior high"[tiab] OR "middle school*"[tiab] OR "high school*"[tiab] OR "youth"[tiab] OR "youths"[tiab] OR "paediatric"[tiab] OR "pediatric"[tiab] OR "minors"[tiab] OR "boys"[tiab] OR "girls"[tiab] OR "young adult*"[tiab] OR "young people"[tiab] OR "adolescent"[mh]
3. Eating Disorders	"eating disorder*"[tiab] OR "disordered eating"[tiab] OR "anorexia"[tiab] OR "bulimia"[tiab] OR "binge-eating disorder"[tiab] OR "Dysmorphophobia"[tiab] OR "body dysmorphi*"[tiab] OR "anorexia nervosa"[mh] OR "bulimia nervosa"[mh] OR "binge-eating disorder"[mh] OR "feeding and eating disorders"[mh] OR "Body Dysmorphic Disorders"[mh]
4. Reproductive Health	"abortion*"[tiab] OR "abortion, legal" [mh] OR "abortion, illegal"[mh]
5. Gender Affirming Care	"transgender"[tiab] OR "gender-affirming"[tiab] OR "gender diverse"[tiab] OR "anti-transgender"[tiab] OR "gender varian*"[tiab] OR "gender minorit*"[tiab] OR "sexual minorit*"[tiab] OR "gender non-conform*"[tiab] OR "gender fluid*"[tiab] OR "gender flex*"[tiab] OR "non-binary"[tiab] OR "intersex*"[tiab] OR "transexual*"[tiab] OR "transgender persons"[mh] OR "health services for transgender person…
6. Care outcomes	"quality of health care"[tiab] OR “quality of healthcare”[tiab] OR “quality of care”[tiab] OR "barriers to care" [tiab] OR “barriers to healthcare”[tiab] OR “barriers to health care”[tiab] OR “barriers to health services” [tiab] OR "provision of care"[tiab] OR “provision of healthcare” [tiab] OR “provision of health care” [tiab] OR "right to health"[tiab] OR “right to health care”[tiab] OR “right…
7. 2006>	2006:2026[dp]
8. English Only	English[la]
9.Publication Type	“comment”[pt] OR “editorial”[pt] OR “letter”[pt] OR “systematic review”[pt] OR” review”[pt]
10.Location	“Canada”[tiab] OR “United Kingdom”[tiab] OR “Asia”[tiab] OR “Australia”[tiab] OR “Africa”[tiab] OR “South America”[tiab] OR “Europe”[tiab] OR “Canada”[mh] OR “Mexico”[mh] OR “United Kingdom”[mh] OR “Asia”[mh] OR “Australia”[mh] OR “Africa”[mh] OR “South America”[mh] OR “Europe”[mh]
SEARCH STRATEGY	("legislation"[tiab] OR "legislature*"[tiab] OR "legislative"[tiab] OR "laws"[tiab] OR "bills"[tiab] OR "bans"[tiab] OR "initiatives"[tiab] OR “politic*”[tiab] OR "voting"[tiab] OR "Dobbs"[tiab] OR "polic*"[tiab] OR "parity"[tiab] OR “bathroom discrimination”[tiab] OR “bathroom bills”[tiab] OR "regulation*"[tiab] OR "regulatory"[tiab] OR "restriction*"[tiab] OR "Roe"[tiab] OR "legislation, medica…	1590

## Sheet: Scopus Search Strategy
Effect of Politics on Adolescent Health: Eating Disorders, Reproductive Health, and Gender Affirming Care
Scopus Search		Results
1. Politicalization	"legislation" OR "legislature*" OR "legislative" OR "laws" OR "bills" OR "bans" OR "initiatives" OR “politic*” OR "voting" OR "Dobbs" OR "polic*" OR "parity" OR “bathroom discrimination” OR “bathroom bills” OR "regulation*" OR "regulatory" OR "restriction*" OR "Roe"
2. Youth	"child*" OR "juvenile*" OR "adolescent*" OR "adolescence" OR "teenager*" OR "tween" OR "junior high" OR "middle school*" OR "high school*" OR "youth" OR "youths" OR "paediatric" OR "pediatric" OR "minors" OR "boys" OR "girls" OR "young adult*" OR "young people"
3. Eating Disorders	"eating disorder*" OR "disordered eating" OR "anorexia" OR "bulimia" OR "binge-eating disorder" OR "Dysmorphophobia" OR "body dysmorphi*"
4. Reproductive Health	"abortion*"
5. Gender Affirming Care	"transgender" OR "gender-affirming" OR "gender diverse" OR "anti-transgender" OR "gender varian*" OR "gender minorit*" OR "sexual minorit*" OR "gender non-conform*" OR "gender fluid*" OR "gender flex*" OR "non-binary" OR "intersex*" OR "transexual*"
6. Care outcomes	"quality of health care" OR “quality of healthcare” OR “quality of care” OR "barriers to care" OR “barriers to healthcare” OR “barriers to health care” OR “barriers to health services” OR "provision of care" OR “provision of healthcare” OR “provision of health care” OR "right to health" OR “right to health care” OR “right to healthcare” OR "access to care" OR “access to healthcare” OR “access to …
7. 2006>	PUBYEAR AFT 2005
8. English Only	LANGUAGE(English)
9.Publication Type	DOCTYPE("re") OR DOCTYPE("le") OR DOCTYPE("ed")
10.Location	“Canada” OR “United Kingdom” OR “Asia” OR “Australia” OR “Africa” OR “South America” OR “Europe”
SEARCH STRATEGY	TITLE-ABS-KEY("legislation" OR "legislature*" OR "legislative" OR "laws" OR "bills" OR "bans" OR "initiatives" OR “politic*” OR "voting" OR "Dobbs" OR "polic*" OR "parity" OR “bathroom discrimination” OR “bathroom bills” OR "regulation*" OR "regulatory" OR "restriction*" OR "Roe") AND TITLE-ABS-KEY("child*" OR "juvenile*" OR "adolescent*" OR "adolescence" OR "teenager*" OR "tween" OR "junior high…	675

## Sheet: WoS Search Strategy
Effect of Politics on Adolescent Health: Eating Disorders, Reproductive Health, and Gender Affirming Care
Web of Science Search
#	Search Query
1	((TI=("legislation" OR "legislature*" OR "legislative" OR "laws" OR "bills" OR "bans" OR "initiatives" OR “politic*” OR "voting" OR "Dobbs" OR "polic*" OR "parity" OR “bathroom discrimination” OR “bathroom bills” OR "regulation*" OR "regulatory" OR "restriction*" OR "Roe")) OR (AB=("legislation" OR "legislature*" OR "legislative" OR "laws" OR "bills" OR "bans" OR "initiatives" OR “politic*” OR "v…
2	((TI=("child*" OR "juvenile*" OR "adolescent*" OR "adolescence" OR "teenager*" OR "tween" OR "junior high" OR "middle school*" OR "high school*" OR "youth" OR "youths" OR "paediatric" OR "pediatric" OR "minors" OR "boys" OR "girls" OR "young adult*" OR "young people")) OR (AB=("child*" OR "juvenile*" OR "adolescent*" OR "adolescence" OR "teenager*" OR "tween" OR "junior high" OR "middle school*" …
3	((TI=("transgender" OR "gender-affirming" OR "gender diverse" OR "anti-transgender" OR "gender varian*" OR "gender minorit*" OR "sexual minorit*" OR "gender non-conform*" OR "gender fluid*" OR "gender flex*" OR "non-binary" OR "intersex*" OR "transexual*")) OR (AB=("transgender" OR "gender-affirming" OR "gender diverse" "anti-transgender" OR "gender varian*" OR "gender minorit*" OR "sexual minori…
4	((TI=("abortion*" )) OR (AB=("abortion*" )) OR (AK=("abortion*" )))
5	((TI=("eating disorder*" OR "disordered eating" OR "anorexia" OR "bulimia" OR "binge-eating disorder" OR "Dysmorphophobia" OR "body dysmorphi*")) OR (AB=("eating disorder*" OR "disordered eating" OR "anorexia" OR "bulimia" OR "binge-eating disorder" OR "Dysmorphophobia" OR "body dysmorphi*")) OR (AK=("eating disorder*" OR "disordered eating" OR "anorexia" OR "bulimia" OR "binge-eating disorder" O…
6	#3 OR #4 OR #5
7	((TI=("quality of health care" OR “quality of healthcare” OR “quality of care” OR "barriers to care" OR “barriers to healthcare” OR “barriers to health care” OR “barriers to health services” OR "provision of care" OR “provision of healthcare” OR “provision of health care” OR "right to health" OR “right to health care” OR “right to healthcare” OR "access to care" OR “access to healthcare” OR “acce…
8	#1 AND #2 AND #6 AND #7
9	PY=(2006-2026)
10	LA=(English)
11	DT=(review) OR DT=(Editorial Material) OR DT=(Letter)
12	TI=(“Canada” OR “United Kingdom” OR “Asia” OR “Australia” OR “Africa” OR “South America” OR “Europe”) OR AB=(“Canada” OR “United Kingdom” OR “Asia” OR “Australia” OR “Africa” OR “South America” OR “Europe”) OR AK=(“Canada” OR “United Kingdom” OR “Asia” OR “Australia” OR “Africa” OR “South America” OR “Europe”)
13	#8 AND #9 AND #10	84
16	((#13) NOT #12) NOT #11

## Sheet: Global Health Search Strategy
Effect of Politics on Adolescent Health: Eating Disorders, Reproductive Health, and Gender Affirming Care
Global Health Search		Results
1. Politicalization	("legislation" OR "legislature*" OR "legislative" OR "laws" OR "bills" OR "bans" OR "initiatives" OR “politic*” OR "voting" OR "Dobbs" OR "polic*" OR "parity" OR “bathroom discrimination” OR “bathroom bills” OR "regulation*" OR "regulatory" OR "restriction*" OR "Roe").ab,ti.
2. Youth	("child*" OR "juvenile*" OR "adolescent*" OR "adolescence" OR "teenager*" OR "tween" OR "junior high" OR "middle school*" OR "high school*" OR "youth" OR "youths" OR "paediatric" OR "pediatric" OR "minors" OR "boys" OR "girls" OR "young adult*" OR "young people").ab,ti.
3. Eating Disorders	("eating disorder*" OR "disordered eating" OR "anorexia" OR "bulimia" OR "binge-eating disorder" OR "Dysmorphophobia" OR "body dysmorphi*").ab,ti.
4. Reproductive Health	("abortion*").ab,ti.
5. Gender Affirming Care	("transgender" OR "gender-affirming" OR "gender diverse" OR "anti-transgender" OR "gender varian*" OR "gender minorit*" OR "sexual minorit*" OR "gender non-conform*" OR "gender fluid*" OR "gender flex*" OR "non-binary" OR "intersex*" OR "transexual*").ab,ti.
6. Care outcomes	("quality of health care" OR “quality of healthcare” OR “quality of care” OR "barriers to care" OR “barriers to healthcare” OR “barriers to health care” OR “barriers to health services” OR "provision of care" OR “provision of healthcare” OR “provision of health care” OR "right to health" OR “right to health care” OR “right to healthcare” OR "access to care" OR “access to healthcare” OR “access to…
7. 2006>	(2006 OR 2007 OR 2008 OR 2009 OR 2010 OR 2011 OR 2012 OR 2013 OR 2014 OR 2015 OR 2016 OR 2017 OR 2018 OR 2019 OR 2020 OR 2021 OR 2022 OR 2023 OR 2024 OR 2025 OR 2026).yr.
8. English Only	English.lg.
9.Publication Type	editorial.pt.
10.Location	(“Canada” OR “United Kingdom” OR “Asia” OR “Australia” OR “Africa” OR “South America” OR “Europe”).ab,ti.
SEARCH STRATEGY	(("legislation" OR "legislature*" OR "legislative" OR "laws" OR "bills" OR "bans" OR "initiatives" OR “politic*” OR "voting" OR "Dobbs" OR "polic*" OR "parity" OR “bathroom discrimination” OR “bathroom bills” OR "regulation*" OR "regulatory" OR "restriction*" OR "Roe").ab,ti.) AND (("child*" OR "juvenile*" OR "adolescent*" OR "adolescence" OR "teenager*" OR "tween" OR "junior high" OR "middle sch…	38

## Sheet: CINAHL Search Strategy
Effect of Politics on Adolescent Health: Eating Disorders, Reproductive Health, and Gender Affirming Care
CINAHL Search		Results
1. Politicalization	XB "legislation" OR XB "legislature*" OR XB "legislative" OR XB "laws" OR XB "bills" OR XB "bans" OR XB "initiatives" OR XB “politic*” OR XB "voting" OR XB "Dobbs" OR XB "polic*" OR XB "parity" OR XB “bathroom discrimination” OR XB “bathroom bills” OR XB "regulation*" OR XB "regulatory" OR XB "restriction*" OR XB "Roe" OR MH "Politics" OR MH "Political Participation" OR MH "Legislation, Medical" …
2. Youth	XB "child*" OR XB "juvenile*" OR XB "adolescent*" OR XB "adolescence" OR XB "teenager*" OR XB "tween" OR XB "junior high" OR XB "middle school*" OR XB "high school*" OR XB "youth" OR XB "youths" OR XB "paediatric" OR XB "pediatric" OR XB "minors" OR XB "boys" OR XB "girls" OR XB "young adult*" OR XB "young people" OR MH "Adolescence"
3. Eating Disorders	XB "eating disorder*" OR XB "disordered eating" OR XB "anorexia" OR XB "bulimia" OR XB "binge-eating disorder" OR XB "Dysmorphophobia" OR XB "body dysmorphi*" OR MH "Eating Disorders" OR MH "Anorexia Nervosa" OR MH "Bulimia Nervosa" OR MH "Binge Eating Disorder" OR MH "Body Dysmorphic Disorder"
4. Reproductive Health	XB "abortion*" OR MH "Abortion, Illegal"
5. Gender Affirming Care	XB "transgender" OR XB "gender-affirming" OR XB "gender diverse" OR XB "anti-transgender" OR XB "gender varian*" OR XB "gender minorit*" OR XB "sexual minorit*" OR XB "gender non-conform*" OR XB "gender fluid*" OR XB "gender flex*" OR XB "non-binary" OR XB "intersex*" OR XB "transexual*" OR MH "Gender Affirming Care" OR MH "Transgender Persons" OR MH "Sexual and Gender Minorities" OR MH "Gender-N…
6. Care outcomes	XB "quality of health care" OR XB “quality of healthcare” OR XB “quality of care” OR XB "barriers to care" OR XB “barriers to healthcare” OR XB “barriers to health care” OR XB “barriers to health services” OR XB "provision of care" OR XB “provision of healthcare” OR XB “provision of health care” OR XB "right to health" OR XB “right to health care” OR XB “right to healthcare” OR XB "access to care…
7. 2006>	DT 2006-2026
8. English Only	LA English
9.Publication Type	PT Commentary OR PT Editorial OR PT Review
10.Location	XB “Canada” OR XB “United Kingdom” OR XB “Asia” OR XB “Australia” OR XB “Africa” OR XB “South America” OR XB “Europe” OR MH "Canada" OR MH "United Kingdom" OR MH "Asia" OR MH "Australia" OR MH "Africa" OR MH "South America" OR MH "Europe" OR MH "Mexico"
SEARCH STRATEGY	(XB "legislation" OR XB "legislature*" OR XB "legislative" OR XB "laws" OR XB "bills" OR XB "bans" OR XB "initiatives" OR XB “politic*” OR XB "voting" OR XB "Dobbs" OR XB "polic*" OR XB "parity" OR XB “bathroom discrimination” OR XB “bathroom bills” OR XB "regulation*" OR XB "regulatory" OR XB "restriction*" OR XB "Roe" OR MH "Politics" OR MH "Political Participation" OR MH "Legislation, Medical"…	337
